# Supplementary material for: Targeted Desorption Electrospray Ionization Mass Spectrometry Imaging for Drug Distribution, Toxicity, and Tissue Classification Studies
Source: Metabolites. 2023 Mar 3;13(3):377. doi: 10.3390/metabo13030377 (PMC10060000; doi:10.3390/metabo13030377)
Supplement: Supplementary file 1 [file metabolites-13-00377-s001.zip]

Archive with 1 entries (1 files):
- metabolites-2223536-supplementary.pdf
